# Supplementary material for: Diagnostic Accuracy of Computed Tomography for the Prediction of the Need for Laparotomy for Traumatic Hollow Viscus Injury: Systematic Review and Meta-Analysis
Source: J Pers Med. 2021 Dec 1;11(12):1269. doi: 10.3390/jpm11121269 (PMC8708608; doi:10.3390/jpm11121269)
Supplement: Supplementary file 1 [file jpm-11-01269-s001.zip]

Archive with 1 entries (1 files):
- jpm-1469663-supplementary.pdf
